# Supplementary material for: Phytochemical Characterization and Chemotherapeutic Potential of Cinnamomum verum Extracts on the Multiplication of Protozoan Parasites In Vitro and In Vivo
Source: Molecules. 2020 Feb 24;25(4):996. doi: 10.3390/molecules25040996 (PMC7070835; doi:10.3390/molecules25040996)
Supplement: Supplementary file 1 [file molecules-25-00996-s001.zip]

Archive with 4 entries (3 files):
- molecules-727712-SM-final/
- molecules-727712-SM-final/Figure S1.pdf
- molecules-727712-SM-final/Figure S2.pdf
- molecules-727712-SM-final/Table S1.pdf
